# Supplementary material for: IL-4 Signaling Promotes Myoblast Differentiation and Fusion by Enhancing the Expression of MyoD, Myogenin, and Myomerger
Source: Cells. 2023 Apr 29;12(9):1284. doi: 10.3390/cells12091284 (PMC10177410; doi:10.3390/cells12091284)
Supplement: Supplementary file 1 [file cells-12-01284-s001.zip]

Archive with 1 entries (1 files):
- cells-2307640-supplementary.pdf
